# Supplementary material for: Diagnostic Performance of Conventional X-ray for Detecting Foreign Bodies in the Upper Digestive Tract: A Systematic Review and Diagnostic Meta-Analysis
Source: Diagnostics (Basel). 2021 Apr 27;11(5):790. doi: 10.3390/diagnostics11050790 (PMC8145745; doi:10.3390/diagnostics11050790)
Supplement: Supplementary file 1 [file diagnostics-11-00790-s001.zip]

Archive with 1 entries (1 files):
- diagnostics-1163394-supplementary.pdf
